# Supplementary material for: Salivary MicroRNA Signature for Diagnosis of Endometriosis
Source: J Clin Med. 2022 Jan 26;11(3):612. doi: 10.3390/jcm11030612 (PMC8836532; doi:10.3390/jcm11030612)
Supplement: Supplementary file 1 [file jcm-11-00612-s001.zip]

Archive with 3 entries (3 files):
- Annex S1.pdf
- Annex S2 salive.pdf
- Annexe S3 salivarev .xlsx
